# Supplementary material for: Disease progression modelling reveals heterogeneity in trajectories of Lewy-type α-synuclein pathology
Source: Nat Commun. 2024 Jun 15;15:5133. doi: 10.1038/s41467-024-49402-x (PMC11180185; doi:10.1038/s41467-024-49402-x)
Supplement: Supplementary file 4 — Source Data [file 41467_2024_49402_MOESM4_ESM.xlsx]

## Sheet: Figure 3A
	S1 vs S2	S1 vs S3	S2 vs S3		999 = p FDR > 0.05
Brain region	T value	T value	T value
olfactory bulb	2.65801	25.2339	19.1523
pons	-7.70778	-8.31054	999
medulla	-10.6058	-7.68136	999
substantia nigra	999	-2.1476	999
amygdala	6.55434	3.7744	999
transentorhinal	9.599	999	-6.77625
cingulate	999	-4.3647	-4.42965
temporal	999	-4.29314	-3.04428
frontal	999	999	999
parietal	-2.77764	999	999

## Sheet: Figure 5B-C
	S1		S2		S3			n = Figure 4B
USSLB stage	n	%	n	%	n	%		% = Figure 4C
l. Olfactory Bulb-Only	66	13.8947	0	0	0	0
lla. Brainstem Predominant	9	1.89474	52	31.5151	43	30.4964
llb. Limbic Predominant	158	33.2632	8	4.84849	10	7.0922
lll. Brainstem/Limbic	102	21.4737	60	36.3636	43	30.4964
lV. Neocortical	138	29.0526	43	26.0606	45	31.9149

## Sheet: Figure 6A
	S1 %	S2 %	S3 %				ml_subtype	pdx_main	n	p
AD	50.3158	17.5758	8.51064
AD + DLB	14.1053	17.5758	21.9858			1
AD + PD	8	14.5455	8.51064			2
DLB	1.26316	3.0303	4.96454			3
ILBD	5.26316	23.0303	14.8936			4
other	2.31579	4.24242	8.51064			5
PD	18.7368	20	32.6241			6
						7
						8
						9
						10
						11
						12
						13
						14
						15
						16
						17
						18
						19
						20
						21

## Sheet: Figure 6B-H
	S1	S2	S3
APOE-e4 carriership, %	45.7	35.8	30.5
Amyloid total burden	13.0 [5.50]	10.9 [12.3]	5.00 [12.4]
Tau total burden	10.5 [9.00]	6.75 [7.00]	5.50 [5.13]
MMSE score	17.0 [18.0]	25.0 [10.3]	20.0 [16.0]
UPDRS III score	22.0 [37.5]	12.0 [28.0]	28.0 [33.5]
UPSIT score	14.0 [9.00]	18.5 [10.0]	12.0 [10.0]
Data are shown as median [IQR], unless otherwise specified
